# Supplementary material for: Revealing common differential mRNAs, signaling pathways, and immune cells in blood, glomeruli, and tubulointerstitium of lupus nephritis patients based on transcriptomic data
Source: Ren Fail. 2023 Jun 19;45(1):2215344. doi: 10.1080/0886022X.2023.2215344 (PMC10281411; doi:10.1080/0886022X.2023.2215344)
Supplement: Supplemental Material [file IRNF_A_2215344_SM1923.xlsx]

## Sheet: GSE99967_blood
	logFC	AveExpr	t	P.Value	adj.P.Val	B
KEGG_O_GLYCAN_BIOSYNTHESIS	0.331729	0.00163165	4.50067	3.64115e-05	0.00456882	2.14604	up
KEGG_ASTHMA	-0.333105	0.0195654	-4.40468	5.04842e-05	0.00456882	1.85335	down
KEGG_P53_SIGNALING_PATHWAY	0.193856	0.000519775	3.98003	0.00020689	0.0124823	0.593366	up
KEGG_CELL_CYCLE	0.216856	-0.00943747	3.72702	0.000464908	0.0210371	-0.126327	up
KEGG_PPAR_SIGNALING_PATHWAY	0.229586	-0.00805351	3.62144	0.00064684	0.0234156	-0.418869	up
KEGG_PRIMARY_IMMUNODEFICIENCY	-0.316298	0.0218015	-3.52276	0.000876969	0.0264552	-0.687853	down
KEGG_CIRCADIAN_RHYTHM_MAMMAL	-0.321666	0.00307488	-3.45941	0.00106382	0.0275073	-0.858201	down
KEGG_GLYCOSPHINGOLIPID_BIOSYNTHESIS_GLOBO_SERIES	0.223381	-0.0129369	3.36472	0.001415	0.0320145	-1.10925	up
KEGG_DORSO_VENTRAL_AXIS_FORMATION	0.280396	0.0284796	3.19606	0.00232737	0.0441909	-1.54542	up
KEGG_PROGESTERONE_MEDIATED_OOCYTE_MATURATION	0.145526	0.00964321	3.16043	0.00258073	0.0441909	-1.63568	up
KEGG_RNA_POLYMERASE	-0.320782	0.0177737	-3.13434	0.00278246	0.0441909	-1.70135	down
KEGG_TOLL_LIKE_RECEPTOR_SIGNALING_PATHWAY	0.191513	0.00654997	3.10369	0.00303832	0.0441909	-1.77802	up
KEGG_OOCYTE_MEIOSIS	0.131432	0.0135688	3.08842	0.00317393	0.0441909	-1.81605	up
KEGG_MELANOMA	0.173222	-0.00778441	2.82725	0.00656926	0.0767629	-2.44585	up
KEGG_TYPE_II_DIABETES_MELLITUS	0.217412	0.00346427	2.81961	0.00670688	0.0767629	-2.46368	up
KEGG_ARGININE_AND_PROLINE_METABOLISM	0.145059	-0.00343265	2.8153	0.00678567	0.0767629	-2.47373	up
KEGG_INTESTINAL_IMMUNE_NETWORK_FOR_IGA_PRODUCTION	-0.212745	0.0151588	-2.75435	0.00799468	0.0805205	-2.61451	down
KEGG_AMYOTROPHIC_LATERAL_SCLEROSIS_ALS	0.184166	-0.0105851	2.7335	0.00845191	0.0805205	-2.66215	up
KEGG_COMPLEMENT_AND_COAGULATION_CASCADES	0.234127	-0.00487441	2.73348	0.00845243	0.0805205	-2.66221	up
KEGG_SELENOAMINO_ACID_METABOLISM	-0.206092	-0.0145916	-2.6672	0.0100701	0.0911345	-2.81186	down
KEGG_ALLOGRAFT_REJECTION	-0.241465	0.0201897	-2.5969	0.0120918	0.100558	-2.96758	down
KEGG_AMINOACYL_TRNA_BIOSYNTHESIS	-0.313209	0.0323727	-2.57874	0.0126707	0.100558	-3.00727	down
KEGG_RIG_I_LIKE_RECEPTOR_SIGNALING_PATHWAY	0.149494	0.00767042	2.57546	0.0127781	0.100558	-3.01443	up
KEGG_GLUTATHIONE_METABOLISM	0.15348	0.00201225	2.52512	0.0145311	0.103755	-3.12328	up
KEGG_BLADDER_CANCER	0.173302	0.0069043	2.51613	0.0148661	0.103755	-3.14254	up
KEGG_GRAFT_VERSUS_HOST_DISEASE	-0.242869	0.0281265	-2.51512	0.014904	0.103755	-3.14469	down
KEGG_N_GLYCAN_BIOSYNTHESIS	-0.21369	0.0148257	-2.39	0.020363	0.126125	-3.4071	down
KEGG_PURINE_METABOLISM	-0.107099	0.000951834	-2.38713	0.0205071	0.126125	-3.413	down
KEGG_ECM_RECEPTOR_INTERACTION	0.203844	-0.0106685	2.38353	0.0206886	0.126125	-3.42038	up
KEGG_GLYCOSAMINOGLYCAN_BIOSYNTHESIS_KERATAN_SULFATE	0.202549	-0.00629033	2.37507	0.0211219	0.126125	-3.43771	up
KEGG_PANCREATIC_CANCER	0.133497	0.014456	2.36588	0.0216016	0.126125	-3.45647	up
KEGG_LINOLEIC_ACID_METABOLISM	0.185924	-0.0291312	2.33982	0.0230151	0.130179	-3.50935	up
KEGG_AUTOIMMUNE_THYROID_DISEASE	-0.162846	0.0165095	-2.27912	0.0266324	0.146075	-3.6307	down
KEGG_BASE_EXCISION_REPAIR	-0.171931	0.0117063	-2.21721	0.0308335	0.164143	-3.7518	down
KEGG_FOCAL_ADHESION	0.139711	0.00159773	2.16479	0.0348363	0.180153	-3.85217	up
KEGG_LEUKOCYTE_TRANSENDOTHELIAL_MIGRATION	0.135728	0.0052229	2.11595	0.0389698	0.195932	-3.9439	up
KEGG_PROXIMAL_TUBULE_BICARBONATE_RECLAMATION	0.124126	-0.00315078	2.07838	0.0424344	0.207585	-4.01326	up
KEGG_CYTOSOLIC_DNA_SENSING_PATHWAY	0.130659	0.0196218	2.06007	0.0442184	0.210619	-4.0467	up
KEGG_ADIPOCYTOKINE_SIGNALING_PATHWAY	0.103394	0.00708492	2.01299	0.0491057	0.22595	-4.13149	up
KEGG_PORPHYRIN_AND_CHLOROPHYLL_METABOLISM	0.148953	0.00214133	2.00542	0.0499337	0.22595	-4.14497	up

## Sheet: GSE32591_glomeruli
	logFC	AveExpr	t	P.Value	adj.P.Val	B
KEGG_PROTEASOME	0.665111	-0.00528204	8.39503	3.89541e-11	7.24547e-09	15.2317	up
KEGG_ANTIGEN_PROCESSING_AND_PRESENTATION	0.466717	-0.0052005	6.96051	6.69768e-09	6.22884e-07	10.2601	up
KEGG_SYSTEMIC_LUPUS_ERYTHEMATOSUS	0.417323	-0.0205471	6.75665	1.39953e-08	8.0091e-07	9.54791	up
KEGG_PRIMARY_IMMUNODEFICIENCY	0.41903	-0.00947886	6.64004	2.13322e-08	8.0091e-07	9.14064	up
KEGG_TYPE_I_DIABETES_MELLITUS	0.530358	-0.0128185	6.63749	2.15299e-08	8.0091e-07	9.13173	up
KEGG_ALLOGRAFT_REJECTION	0.585403	-0.00967823	6.42957	4.5621e-08	1.41425e-06	8.40634	up
KEGG_GRAFT_VERSUS_HOST_DISEASE	0.567193	-0.00345946	6.05052	1.78634e-07	4.74656e-06	7.08866	up
KEGG_LEISHMANIA_INFECTION	0.477602	-0.0167427	6.00146	2.13027e-07	4.79964e-06	6.91879	up
KEGG_MATURITY_ONSET_DIABETES_OF_THE_YOUNG	-0.449077	0.0128883	-5.97738	2.3224e-07	4.79964e-06	6.8355	down
KEGG_GLYOXYLATE_AND_DICARBOXYLATE_METABOLISM	-0.535259	0.0105324	-5.92132	2.83915e-07	5.28082e-06	6.64174	down
KEGG_PHENYLALANINE_METABOLISM	-0.564319	0.0101932	-5.87257	3.3805e-07	5.71611e-06	6.47347	down
KEGG_NATURAL_KILLER_CELL_MEDIATED_CYTOTOXICITY	0.353075	0.0049469	5.84035	3.79327e-07	5.87957e-06	6.3624	up
KEGG_RNA_DEGRADATION	0.318777	-0.000525557	5.56867	9.98278e-07	1.42831e-05	5.43025	up
KEGG_TYROSINE_METABOLISM	-0.41585	0.0181634	-5.52688	1.15766e-06	1.53803e-05	5.28767	down
KEGG_GLYCOSAMINOGLYCAN_BIOSYNTHESIS_CHONDROITIN_SULFATE	0.397699	-0.00693207	5.50054	1.27082e-06	1.57581e-05	5.19793	up
KEGG_VIRAL_MYOCARDITIS	0.372275	-0.00459705	5.45047	1.51693e-06	1.76344e-05	5.02761	up
KEGG_CYTOSOLIC_DNA_SENSING_PATHWAY	0.340328	-0.0136227	5.41401	1.72527e-06	1.84124e-05	4.90383	up
KEGG_BASAL_CELL_CARCINOMA	-0.293964	0.00838734	-5.40487	1.78185e-06	1.84124e-05	4.8728	down
KEGG_RIG_I_LIKE_RECEPTOR_SIGNALING_PATHWAY	0.301069	-0.00937925	5.35307	2.13853e-06	2.09351e-05	4.69737	up
KEGG_TOLL_LIKE_RECEPTOR_SIGNALING_PATHWAY	0.350201	-0.013314	5.30786	2.50697e-06	2.33149e-05	4.54459	up
KEGG_FC_GAMMA_R_MEDIATED_PHAGOCYTOSIS	0.297526	-0.00816894	5.2561	3.00629e-06	2.66271e-05	4.37008	up
KEGG_NOD_LIKE_RECEPTOR_SIGNALING_PATHWAY	0.428824	-0.0218176	5.18766	3.81978e-06	3.22945e-05	4.1401	up
KEGG_ARRHYTHMOGENIC_RIGHT_VENTRICULAR_CARDIOMYOPATHY_ARVC	-0.251872	0.00433913	-4.91703	9.77104e-06	7.9018e-05	3.23947	down
KEGG_HYPERTROPHIC_CARDIOMYOPATHY_HCM	-0.248479	0.00566643	-4.83278	1.3052e-05	0.000101153	2.96232	down
KEGG_NITROGEN_METABOLISM	-0.426265	0.00334441	-4.81527	1.38589e-05	0.00010311	2.90494	down
KEGG_AUTOIMMUNE_THYROID_DISEASE	0.339563	-0.00560093	4.62476	2.65038e-05	0.000189604	2.2854	up
KEGG_INTESTINAL_IMMUNE_NETWORK_FOR_IGA_PRODUCTION	0.334915	-0.0198164	4.5254	3.70401e-05	0.000255165	1.96615	up
KEGG_B_CELL_RECEPTOR_SIGNALING_PATHWAY	0.293031	-0.0185613	4.45143	4.74461e-05	0.000309531	1.73028	up
KEGG_CHEMOKINE_SIGNALING_PATHWAY	0.244135	-0.000510303	4.44633	4.82602e-05	0.000309531	1.71409	up
KEGG_TERPENOID_BACKBONE_BIOSYNTHESIS	-0.342496	0.0105369	-4.32666	7.17993e-05	0.000440155	1.33621	down
KEGG_STEROID_HORMONE_BIOSYNTHESIS	-0.322017	0.00904071	-4.32015	7.33592e-05	0.000440155	1.31579	down
KEGG_OLFACTORY_TRANSDUCTION	-0.355255	0.0039001	-4.16048	0.000123801	0.000719595	0.819228	down
KEGG_METABOLISM_OF_XENOBIOTICS_BY_CYTOCHROME_P450	-0.333984	0.00690432	-4.14327	0.000130923	0.000737929	0.76624	down
KEGG_DILATED_CARDIOMYOPATHY	-0.200146	-3.17312e-05	-4.12606	0.000138445	0.000757373	0.713335	down
KEGG_BUTANOATE_METABOLISM	-0.419626	0.0109326	-4.10906	0.000146283	0.00077739	0.661194	down
KEGG_ASTHMA	0.340699	-0.00126395	4.07767	0.000161902	0.000836494	0.56519	up
KEGG_PROTEIN_EXPORT	0.352716	-0.0114535	4.06571	0.000168266	0.000845879	0.52872	up
KEGG_ONE_CARBON_POOL_BY_FOLATE	-0.282522	-0.0144335	-4.01518	0.000197946	0.000952569	0.375157	down
KEGG_SMALL_CELL_LUNG_CANCER	0.211198	-0.0117695	4.01237	0.000199732	0.000952569	0.366668	up
KEGG_TIGHT_JUNCTION	-0.136105	-0.00517113	-3.93743	0.000253722	0.00117981	0.140798	down
KEGG_PATHOGENIC_ESCHERICHIA_COLI_INFECTION	0.27444	-0.00537071	3.87072	0.000313424	0.00142188	-0.0583818	up
KEGG_GLYCINE_SERINE_AND_THREONINE_METABOLISM	-0.379013	0.0157096	-3.84129	0.000343877	0.00152288	-0.145684	down
KEGG_CELL_ADHESION_MOLECULES_CAMS	0.215837	-0.0105219	3.79371	0.000399228	0.00172689	-0.286076	up
KEGG_NON_HOMOLOGOUS_END_JOINING	0.257395	-0.0193013	3.76537	0.000436166	0.00184379	-0.369237	up
KEGG_RIBOSOME	0.432207	-0.0397692	3.75741	0.000447123	0.00184811	-0.392543	up
KEGG_CARDIAC_MUSCLE_CONTRACTION	-0.204512	-0.00235825	-3.7309	0.000485538	0.00196326	-0.469934	down
KEGG_ECM_RECEPTOR_INTERACTION	0.216147	-0.000809532	3.7239	0.00049619	0.00196365	-0.490301	up
KEGG_GLYCOSPHINGOLIPID_BIOSYNTHESIS_LACTO_AND_NEOLACTO_SERIES	-0.267256	0.0156042	-3.7002	0.000533974	0.00206915	-0.55915	down
KEGG_ARGININE_AND_PROLINE_METABOLISM	-0.338298	0.000897025	-3.59002	0.000748955	0.00284297	-0.875981	down
KEGG_PENTOSE_PHOSPHATE_PATHWAY	-0.216326	0.00508426	-3.57082	0.000794027	0.00295378	-0.930606	down
KEGG_RETINOL_METABOLISM	-0.287018	4.26291e-05	-3.53977	0.00087249	0.00318202	-1.01862	down
KEGG_HEDGEHOG_SIGNALING_PATHWAY	-0.214393	0.0110204	-3.52581	0.0009101	0.00325536	-1.05802	down
KEGG_LYSOSOME	0.235519	-0.00611641	3.51822	0.000931212	0.00326803	-1.07942	up
KEGG_ALANINE_ASPARTATE_AND_GLUTAMATE_METABOLISM	-0.330297	-0.0187271	-3.48452	0.00103068	0.00355011	-1.17405	down
KEGG_STARCH_AND_SUCROSE_METABOLISM	-0.237253	0.00872216	-3.46921	0.00107917	0.00364955	-1.21689	down
KEGG_DRUG_METABOLISM_CYTOCHROME_P450	-0.308031	0.00322505	-3.46232	0.00110168	0.00365914	-1.23612	down
KEGG_DORSO_VENTRAL_AXIS_FORMATION	0.264177	-0.003563	3.4431	0.00116687	0.00380768	-1.28965	up
KEGG_PROXIMAL_TUBULE_BICARBONATE_RECLAMATION	-0.357205	0.00383931	-3.41967	0.00125129	0.00400924	-1.35464	down
KEGG_NOTCH_SIGNALING_PATHWAY	0.263484	0.000522641	3.41422	0.00127175	0.00400924	-1.36972	up
KEGG_TASTE_TRANSDUCTION	-0.237791	-0.00571261	-3.35642	0.0015092	0.00467851	-1.52875	down
KEGG_HISTIDINE_METABOLISM	-0.327272	0.00416445	-3.32487	0.00165597	0.00504935	-1.61483	down
KEGG_FRUCTOSE_AND_MANNOSE_METABOLISM	-0.217647	0.018225	-3.29757	0.00179378	0.00538134	-1.6889	down
KEGG_RENIN_ANGIOTENSIN_SYSTEM	-0.23928	0.0125557	-3.25668	0.00202067	0.00596579	-1.79912	down
KEGG_APOPTOSIS	0.186375	-0.0136866	3.23935	0.00212477	0.00617511	-1.84556	up
KEGG_VEGF_SIGNALING_PATHWAY	0.144407	-0.00443276	3.16099	0.00266201	0.00761743	-2.05354	up
KEGG_GLYCOLYSIS_GLUCONEOGENESIS	-0.23823	0.00850501	-3.14411	0.00279343	0.00776978	-2.09792	down
KEGG_LEUKOCYTE_TRANSENDOTHELIAL_MIGRATION	0.165279	-0.0049603	3.14343	0.00279879	0.00776978	-2.09969	up
KEGG_LYSINE_DEGRADATION	-0.240595	0.00826076	-3.10586	0.00311401	0.00851772	-2.19785	down
KEGG_GLYCEROLIPID_METABOLISM	-0.207787	-0.00136769	-3.08768	0.00327821	0.00883691	-2.24506	down
KEGG_NEUROACTIVE_LIGAND_RECEPTOR_INTERACTION	-0.213866	0.00587192	-3.06242	0.0035199	0.00935289	-2.31035	down
KEGG_THYROID_CANCER	0.144725	-0.0125639	3.04073	0.00374064	0.00979942	-2.36612	up
KEGG_PYRIMIDINE_METABOLISM	0.176377	-0.000559367	3.01095	0.00406486	0.0105009	-2.44224	up
KEGG_GLYCOSAMINOGLYCAN_BIOSYNTHESIS_KERATAN_SULFATE	-0.229839	-0.00768392	-2.98922	0.00431791	0.0110018	-2.49748	down
KEGG_NEUROTROPHIN_SIGNALING_PATHWAY	0.142766	-0.0078427	2.92094	0.00521166	0.0130996	-2.66919	up
KEGG_CELL_CYCLE	0.152555	-0.00817852	2.91585	0.00528482	0.0131064	-2.68189	up
KEGG_GLYCOSPHINGOLIPID_BIOSYNTHESIS_GLOBO_SERIES	0.231582	0.019579	2.84084	0.00647865	0.0157357	-2.86706	up
KEGG_OOCYTE_MEIOSIS	0.155107	-0.00932878	2.83881	0.00651425	0.0157357	-2.87203	up
KEGG_P53_SIGNALING_PATHWAY	0.173686	-0.00862293	2.83112	0.00665047	0.0158588	-2.8908	up
KEGG_VALINE_LEUCINE_AND_ISOLEUCINE_DEGRADATION	-0.31753	0.0128278	-2.81583	0.00692931	0.0163146	-2.92804	down
KEGG_T_CELL_RECEPTOR_SIGNALING_PATHWAY	0.157639	-0.00665287	2.79016	0.00742189	0.0172559	-2.99022	up
KEGG_ERBB_SIGNALING_PATHWAY	-0.11775	0.00334695	-2.75656	0.00811529	0.0186351	-3.07095	down
KEGG_AMYOTROPHIC_LATERAL_SCLEROSIS_ALS	0.141655	-0.0154537	2.71536	0.00904739	0.0205221	-3.16902	up
KEGG_UBIQUITIN_MEDIATED_PROTEOLYSIS	0.156886	-0.00041617	2.67294	0.0101087	0.0225139	-3.26881	up
KEGG_DNA_REPLICATION	0.188623	-0.0216784	2.67071	0.0101676	0.0225139	-3.27403	up
KEGG_RNA_POLYMERASE	0.236306	0.00213194	2.6026	0.012123	0.0265279	-3.4317	up
KEGG_CITRATE_CYCLE_TCA_CYCLE	-0.262942	-0.00402307	-2.55462	0.0137004	0.0292058	-3.54092	down
KEGG_LINOLEIC_ACID_METABOLISM	-0.250511	0.00949484	-2.55456	0.0137025	0.0292058	-3.54106	down
KEGG_PROPANOATE_METABOLISM	-0.288198	0.0109104	-2.55126	0.0138178	0.0292058	-3.54852	down
KEGG_TRYPTOPHAN_METABOLISM	-0.258028	-0.0059682	-2.53249	0.014489	0.0300694	-3.59077	down
KEGG_PYRUVATE_METABOLISM	-0.209671	0.00944331	-2.53084	0.0145497	0.0300694	-3.59449	down
KEGG_GLYCEROPHOSPHOLIPID_METABOLISM	-0.124675	0.00270062	-2.49364	0.0159741	0.0326503	-3.67749	down
KEGG_CALCIUM_SIGNALING_PATHWAY	-0.121555	0.0062648	-2.44728	0.0179257	0.0362411	-3.7796	down
KEGG_PENTOSE_AND_GLUCURONATE_INTERCONVERSIONS	-0.24338	0.0132207	-2.41581	0.01937	0.0385005	-3.84805	down
KEGG_EPITHELIAL_CELL_SIGNALING_IN_HELICOBACTER_PYLORI_INFECTION	0.130689	-0.00192058	2.41398	0.0194573	0.0385005	-3.85201	up
KEGG_FC_EPSILON_RI_SIGNALING_PATHWAY	0.131757	-0.0003293	2.39707	0.0202795	0.039705	-3.88849	up
KEGG_PATHWAYS_IN_CANCER	0.080706	-0.00130491	2.37855	0.0212156	0.0407563	-3.92821	up
KEGG_MISMATCH_REPAIR	0.16153	-0.0210785	2.37567	0.0213643	0.0407563	-3.93435	up
KEGG_PHOSPHATIDYLINOSITOL_SIGNALING_SYSTEM	0.101087	-0.00284622	2.37357	0.0214737	0.0407563	-3.93884	up
KEGG_LIMONENE_AND_PINENE_DEGRADATION	-0.310901	0.00900233	-2.31878	0.0245059	0.0460415	-4.05468	down
KEGG_ENDOMETRIAL_CANCER	-0.11356	0.00213052	-2.29956	0.0256572	0.0477225	-4.09481	down
KEGG_TGF_BETA_SIGNALING_PATHWAY	-0.0880699	0.00106428	-2.28548	0.0265311	0.0488593	-4.12404	down
KEGG_SPLICEOSOME	0.181972	0.00835952	2.27203	0.0273901	0.0499466	-4.15182	up
KEGG_FOLATE_BIOSYNTHESIS	-0.213217	0.0057877	-2.21091	0.0316129	0.0570874	-4.27638	down
KEGG_HOMOLOGOUS_RECOMBINATION	0.122936	-0.00581811	2.20562	0.0320045	0.0572388	-4.28704	up
KEGG_O_GLYCAN_BIOSYNTHESIS	0.191093	-0.0263695	2.17378	0.0344509	0.0610274	-4.3507	up
KEGG_GLYCOSYLPHOSPHATIDYLINOSITOL_GPI_ANCHOR_BIOSYNTHESIS	-0.173745	0.0113554	-2.16646	0.035036	0.0614782	-4.36522	down
KEGG_BASE_EXCISION_REPAIR	0.159747	-0.0145972	2.15563	0.0359177	0.0624364	-4.38664	up
KEGG_ASCORBATE_AND_ALDARATE_METABOLISM	-0.275587	0.0122623	-2.12957	0.03812	0.065651	-4.43782	down
KEGG_GAP_JUNCTION	0.0931539	-0.0060836	2.07914	0.0427197	0.0728978	-4.53539	up
KEGG_BLADDER_CANCER	0.112596	0.00929809	2.03694	0.0469322	0.0793582	-4.61552	up
KEGG_HEMATOPOIETIC_CELL_LINEAGE	0.132279	-0.00730871	2.02393	0.0483014	0.0809375	-4.63994	up

## Sheet: GSE32591_tubulointerstitium
	logFC	AveExpr	t	P.Value	adj.P.Val	B
KEGG_MAPK_SIGNALING_PATHWAY	-0.232586	0.00186111	-6.91214	7.69629e-09	1.39303e-06	10.1202	down
KEGG_OTHER_GLYCAN_DEGRADATION	0.481882	-0.00151806	6.19851	1.02139e-07	9.03787e-06	7.65768	up
KEGG_MISMATCH_REPAIR	0.454983	0.00557169	6.09237	1.49799e-07	9.03787e-06	7.29301	up
KEGG_VIRAL_MYOCARDITIS	0.406837	-0.0157004	5.90924	2.89544e-07	1.31019e-05	6.66564	up
KEGG_MATURITY_ONSET_DIABETES_OF_THE_YOUNG	-0.455621	-0.00706466	-5.78391	4.53831e-07	1.64287e-05	6.23795	down
KEGG_GNRH_SIGNALING_PATHWAY	-0.238262	0.00837787	-5.61123	8.40908e-07	2.53674e-05	5.6513	down
KEGG_DNA_REPLICATION	0.412982	-0.00693421	5.52911	1.12621e-06	2.91207e-05	5.37356	up
KEGG_CARDIAC_MUSCLE_CONTRACTION	-0.31554	0.00304362	-5.25508	2.9663e-06	6.71126e-05	4.45363	down
KEGG_ADIPOCYTOKINE_SIGNALING_PATHWAY	-0.227949	-0.00135308	-5.03057	6.50173e-06	0.000130757	3.70935	down
KEGG_TYPE_II_DIABETES_MELLITUS	-0.294799	-0.00557795	-4.76695	1.61419e-05	0.000292168	2.84859	down
KEGG_LYSOSOME	0.304812	0.00378509	4.65593	2.35682e-05	0.000387804	2.49099	up
KEGG_GLYCOLYSIS_GLUCONEOGENESIS	-0.280585	0.0161634	-4.57077	3.14451e-05	0.000443898	2.21885	down
KEGG_O_GLYCAN_BIOSYNTHESIS	0.340027	-0.000173361	4.56668	3.18822e-05	0.000443898	2.20583	up
KEGG_UBIQUITIN_MEDIATED_PROTEOLYSIS	0.275596	0.0017158	4.50441	3.93176e-05	0.00050832	2.00818	up
KEGG_STEROID_BIOSYNTHESIS	-0.338485	0.0117971	-4.42833	5.07255e-05	0.000576091	1.76818	down
KEGG_GLYCOSPHINGOLIPID_BIOSYNTHESIS_LACTO_AND_NEOLACTO_SERIES	-0.329186	0.00608034	-4.42715	5.09251e-05	0.000576091	1.76448	down
KEGG_NON_HOMOLOGOUS_END_JOINING	0.312539	0.0249791	4.40235	5.53157e-05	0.000588949	1.68663	up
KEGG_ANTIGEN_PROCESSING_AND_PRESENTATION	0.322118	-0.00865569	4.32561	7.13675e-05	0.000701002	1.44695	up
KEGG_NUCLEOTIDE_EXCISION_REPAIR	0.313126	0.00687213	4.31118	7.48553e-05	0.000701002	1.4021	up
KEGG_NEUROACTIVE_LIGAND_RECEPTOR_INTERACTION	-0.348177	-0.00563795	-4.30083	7.74588e-05	0.000701002	1.36997	down
KEGG_NITROGEN_METABOLISM	-0.359803	0.0288205	-4.22608	9.90652e-05	0.000853848	1.13888	down
KEGG_RNA_DEGRADATION	0.287295	-0.0117203	4.20954	0.000104581	0.00086042	1.08802	up
KEGG_BASAL_CELL_CARCINOMA	-0.288493	-0.0220284	-4.18226	0.00011434	0.000866434	1.00431	down
KEGG_CYSTEINE_AND_METHIONINE_METABOLISM	-0.229403	-0.00480054	-4.1808	0.000114886	0.000866434	0.999847	down
KEGG_PROXIMAL_TUBULE_BICARBONATE_RECLAMATION	-0.370181	0.0248076	-4.11339	0.000143079	0.00103589	0.794123	down
KEGG_BASAL_TRANSCRIPTION_FACTORS	0.303891	-0.0103784	4.0223	0.000192013	0.00129437	0.518759	up
KEGG_CALCIUM_SIGNALING_PATHWAY	-0.261131	0.000515469	-4.01039	0.000199507	0.00129437	0.482955	down
KEGG_DORSO_VENTRAL_AXIS_FORMATION	-0.26734	0.00503196	-4.00434	0.000203417	0.00129437	0.464806	down
KEGG_OLFACTORY_TRANSDUCTION	-0.364316	-0.00658518	-3.99831	0.000207386	0.00129437	0.446741	down
KEGG_HEDGEHOG_SIGNALING_PATHWAY	-0.250813	-0.0155935	-3.98491	0.000216483	0.00130612	0.406612	down
KEGG_TASTE_TRANSDUCTION	-0.310056	-0.00853359	-3.95696	0.000236721	0.00132097	0.323114	down
KEGG_PPAR_SIGNALING_PATHWAY	-0.242211	0.0163307	-3.95453	0.000238564	0.00132097	0.315868	down
KEGG_ALLOGRAFT_REJECTION	0.370532	-0.0425454	3.94097	0.000249105	0.00132097	0.27549	up
KEGG_CELL_CYCLE	0.208776	-0.0161352	3.93458	0.000254229	0.00132097	0.256479	up
KEGG_SYSTEMIC_LUPUS_ERYTHEMATOSUS	0.355991	-0.028802	3.93309	0.000255437	0.00132097	0.252056	up
KEGG_AMINOACYL_TRNA_BIOSYNTHESIS	0.357477	0.0117872	3.9058	0.000278591	0.00140069	0.171072	up
KEGG_PYRIMIDINE_METABOLISM	0.214953	-0.0054727	3.87315	0.000308945	0.00151133	0.0746102	up
KEGG_SPLICEOSOME	0.334674	0.00346688	3.7965	0.000393273	0.00187322	-0.150219	up
KEGG_INOSITOL_PHOSPHATE_METABOLISM	-0.166776	0.00579792	-3.73091	0.000482621	0.00223986	-0.340623	down
KEGG_LINOLEIC_ACID_METABOLISM	-0.293749	0.0157618	-3.60051	0.000721501	0.00320212	-0.713667	down
KEGG_TYPE_I_DIABETES_MELLITUS	0.308515	-0.0151014	3.59877	0.000725342	0.00320212	-0.718584	up
KEGG_HYPERTROPHIC_CARDIOMYOPATHY_HCM	-0.216028	-0.00438478	-3.58156	0.00076448	0.00329455	-0.767241	down
KEGG_JAK_STAT_SIGNALING_PATHWAY	-0.169873	-0.0159089	-3.51223	0.000943545	0.00397166	-0.961843	down
KEGG_GRAFT_VERSUS_HOST_DISEASE	0.330357	-0.0324309	3.42152	0.0012388	0.00509596	-1.21299	up
KEGG_VEGF_SIGNALING_PATHWAY	-0.130026	8.98482e-06	-3.40736	0.00129215	0.00519731	-1.25183	down
KEGG_RETINOL_METABOLISM	-0.252155	0.0132702	-3.35172	0.00152376	0.00596754	-1.4035	down
KEGG_ERBB_SIGNALING_PATHWAY	-0.146714	0.0034207	-3.34602	0.00154958	0.00596754	-1.41894	down
KEGG_GLYCEROLIPID_METABOLISM	-0.21543	0.0234654	-3.31408	0.00170218	0.00641864	-1.5052	down
KEGG_HISTIDINE_METABOLISM	-0.340887	0.0260972	-3.28802	0.00183715	0.00678619	-1.5752	down
KEGG_BIOSYNTHESIS_OF_UNSATURATED_FATTY_ACIDS	-0.221956	0.0104351	-3.25727	0.0020094	0.00727403	-1.65734	down
KEGG_DILATED_CARDIOMYOPATHY	-0.209615	-0.00474513	-3.22428	0.00221111	0.00773489	-1.7449	down
KEGG_PHENYLALANINE_METABOLISM	-0.293882	0.0281386	-3.22217	0.00222462	0.00773489	-1.75048	down
KEGG_GALACTOSE_METABOLISM	-0.192746	0.00617613	-3.21596	0.00226491	0.00773489	-1.7669	down
KEGG_GLYOXYLATE_AND_DICARBOXYLATE_METABOLISM	-0.276228	0.0227016	-3.07121	0.00342304	0.0114735	-2.14351	down
KEGG_DRUG_METABOLISM_CYTOCHROME_P450	-0.205569	0.0230941	-2.99956	0.00418329	0.0137668	-2.32557	down
KEGG_METABOLISM_OF_XENOBIOTICS_BY_CYTOCHROME_P450	-0.197652	0.0203382	-2.95053	0.00479153	0.0154869	-2.44845	down
KEGG_ALPHA_LINOLENIC_ACID_METABOLISM	-0.247579	0.0145673	-2.91547	0.00527611	0.0166611	-2.53548	down
KEGG_RIBOSOME	0.355264	-0.0360115	2.91114	0.0053389	0.0166611	-2.54616	up
KEGG_ARRHYTHMOGENIC_RIGHT_VENTRICULAR_CARDIOMYOPATHY_ARVC	-0.185647	0.000385838	-2.89209	0.00562395	0.0172531	-2.59307	down
KEGG_CYTOKINE_CYTOKINE_RECEPTOR_INTERACTION	-0.178015	-0.0154289	-2.86105	0.00611895	0.0184588	-2.66906	down
KEGG_ARGININE_AND_PROLINE_METABOLISM	-0.253755	0.0241055	-2.83678	0.00653379	0.0193871	-2.72806	down
KEGG_GLYCOSPHINGOLIPID_BIOSYNTHESIS_GANGLIO_SERIES	0.184677	-0.0237647	2.81642	0.00690169	0.0201485	-2.77728	up
KEGG_TYROSINE_METABOLISM	-0.200331	0.0233696	-2.80286	0.00715718	0.0205627	-2.8099	down
KEGG_INSULIN_SIGNALING_PATHWAY	-0.100102	0.00301603	-2.75632	0.00810239	0.0229146	-2.92105	down
KEGG_PROTEASOME	0.331638	-0.011568	2.74666	0.00831237	0.0231467	-2.94394	up
KEGG_TERPENOID_BACKBONE_BIOSYNTHESIS	-0.242302	0.0279343	-2.71571	0.0090197	0.0247358	-3.01692	down
KEGG_PANTOTHENATE_AND_COA_BIOSYNTHESIS	0.185182	0.0130396	2.69956	0.00941017	0.0254215	-3.05474	up
KEGG_GLYCEROPHOSPHOLIPID_METABOLISM	-0.128787	0.00195452	-2.68909	0.00967174	0.0257439	-3.07918	down
KEGG_STEROID_HORMONE_BIOSYNTHESIS	-0.167743	0.00393614	-2.66366	0.0103347	0.0271099	-3.13823	down
KEGG_LEUKOCYTE_TRANSENDOTHELIAL_MIGRATION	0.151213	-0.00486409	2.64823	0.0107572	0.027815	-3.17387	up
KEGG_STARCH_AND_SUCROSE_METABOLISM	-0.158864	0.00806686	-2.63072	0.0112558	0.0286944	-3.21413	down
KEGG_CYTOSOLIC_DNA_SENSING_PATHWAY	0.158075	-0.00214856	2.54813	0.0139033	0.0349514	-3.4012	up
KEGG_CELL_ADHESION_MOLECULES_CAMS	0.177805	-0.00473812	2.5247	0.0147514	0.0365754	-3.45345	up
KEGG_ARACHIDONIC_ACID_METABOLISM	-0.142846	0.00491872	-2.46431	0.0171582	0.0419681	-3.5864	down
KEGG_LONG_TERM_DEPRESSION	-0.101903	0.000120846	-2.42055	0.0191179	0.0458825	-3.68116	down
KEGG_N_GLYCAN_BIOSYNTHESIS	0.179413	-0.000874455	2.41742	0.0192656	0.0458825	-3.68789	up
KEGG_MELANOGENESIS	-0.111295	-0.00327922	-2.38088	0.0210663	0.0495194	-3.76591	down
KEGG_TGF_BETA_SIGNALING_PATHWAY	-0.0901387	0.00322467	-2.29431	0.0259477	0.0602119	-3.94696	down
KEGG_AUTOIMMUNE_THYROID_DISEASE	0.185235	-0.0221731	2.28376	0.0266069	0.0609602	-3.96866	up
KEGG_RNA_POLYMERASE	0.184727	0.00504882	2.19997	0.0323917	0.0732862	-4.13808	up
KEGG_CIRCADIAN_RHYTHM_MAMMAL	-0.166406	0.00765181	-2.14264	0.0369645	0.0825996	-4.25102	down
KEGG_PROTEIN_EXPORT	0.217404	-0.00944451	2.07232	0.0433381	0.0956609	-4.38614	up

## Sheet: Sheet3
12 common elements in "GSE99967_blood", "GSE32591_glomeru" and "GSE32591_tubuloi":	GSE99967_blood	GSE32591_glomeru	GSE32591_tubulointerstitium
KEGG_O_GLYCAN_BIOSYNTHESIS	up	up	up	T
KEGG_CELL_CYCLE	up	up	up	T
KEGG_DORSO_VENTRAL_AXIS_FORMATION	up	up	down	F
KEGG_RNA_POLYMERASE	down	up	up	F
KEGG_ARGININE_AND_PROLINE_METABOLISM	up	down	down	F
KEGG_ALLOGRAFT_REJECTION	down	up	up	F
KEGG_GRAFT_VERSUS_HOST_DISEASE	down	up	up	F
KEGG_LINOLEIC_ACID_METABOLISM	up	down	down	F
KEGG_AUTOIMMUNE_THYROID_DISEASE	down	up	up	F
KEGG_LEUKOCYTE_TRANSENDOTHELIAL_MIGRATION	up	up	up	T
KEGG_PROXIMAL_TUBULE_BICARBONATE_RECLAMATION	up	down	down	F
KEGG_CYTOSOLIC_DNA_SENSING_PATHWAY	up	up	up	T
